# Supplementary material for: Assessment of the Genetic Diversity and Population Structure of Rhizophora mucronata along Coastal Areas in Thailand
Source: Biology (Basel). 2023 Mar 21;12(3):484. doi: 10.3390/biology12030484 (PMC10044974; doi:10.3390/biology12030484)
Supplement: Supplementary file 1 [file biology-12-00484-s001.zip]

Archive with 1 entries (1 files):
- biology-2237945-supplementary.xlsx
