# Supplementary material for: Assessment of the Genetic Diversity and Population Structure of Rhizophora mucronata along Coastal Areas in Thailand
Source: Biology (Basel). 2023 Mar 21;12(3):484. doi: 10.3390/biology12030484 (PMC10044974; doi:10.3390/biology12030484)
Supplement: Supplementary file 1 [file biology-12-00484-s001.zip › biology-2237945-supplementary.xlsx]

## Sheet:  Table_x0009_ S1
Table S1. List of Rhizophora mucronata accessions.
Sample name	Code	Province	Region	Longitude	Latitude
CCO_Rm_01	CCO	Chachoengsao	Gulf of Thailand	100.953	13.4902
CCO_Rm_02	CCO	Chachoengsao	Gulf of Thailand	100.85	13.48
CCO_Rm_03	CCO	Chachoengsao	Gulf of Thailand	101.009	13.5003
CCO_Rm_04	CCO	Chachoengsao	Gulf of Thailand	100.981	13.4962
CCO_Rm_05	CCO	Chachoengsao	Gulf of Thailand	100.982	13.4926
CMP_Rm_01	CMP	Chumphon	Gulf of Thailand	99.137	9.81365
CMP_Rm_02	CMP	Chumphon	Gulf of Thailand	99.1666	10.2785
CMP_Rm_03	CMP	Chumphon	Gulf of Thailand	99.1665	10.279
CMP_Rm_06	CMP	Chumphon	Gulf of Thailand	99.1359	10.0913
CMP_Rm_07	CMP	Chumphon	Gulf of Thailand	99.136	10.0917
CTI_Rm_01	CTI	Chanthaburi	Gulf of Thailand	102.342	12.3689
CTI_Rm_03	CTI	Chanthaburi	Gulf of Thailand	102.092	12.5233
CTI_Rm_04	CTI	Chanthaburi	Gulf of Thailand	102.218	12.4294
NST_Rm_01	NST	Nakhon Si Thammarat	Gulf of Thailand	99.8309	9.22718
NST_Rm_02	NST	Nakhon Si Thammarat	Gulf of Thailand	99.8316	9.22733
NST_Rm_05	NST	Nakhon Si Thammarat	Gulf of Thailand	99.8181	9.26265
NST_Rm_06	NST	Nakhon Si Thammarat	Gulf of Thailand	99.8176	9.26228
NWT_Rm_02	NWT	Narathiwat	Gulf of Thailand	102.074	6.25216
NWT_Rm_03	NWT	Narathiwat	Gulf of Thailand	102.074	6.25213
PBI_Rm_04	PBI	Phetchaburi	Gulf of Thailand	100.061	13.1597
PBI_Rm_05	PBI	Phetchaburi	Gulf of Thailand	100.093	13.0416
PBI_Rm_06	PBI	Phetchaburi	Gulf of Thailand	100.009	12.8619
PKN_Rm_04	PKN	Prachuap Khiri Khan	Gulf of Thailand	99.5535	11.2197
PKN_Rm_05	PKN	Prachuap Khiri Khan	Gulf of Thailand	99.5567	11.2162
PKT_Rm_01	PKT	Phuket	Andaman	98.3927	7.85829
PKT_Rm_03	PKT	Phuket	Andaman	98.3992	7.86778
PKT_Rm_04	PKT	Phuket	Andaman	98.4079	7.90918
PKT_Rm_05	PKT	Phuket	Andaman	98.4203	7.88634
PKT_Rm_06	PKT	Phuket	Andaman	98.296	8.19164
PNA_Rm_02	PNA	Phangnga	Andaman	98.4406	8.17923
PNA_Rm_03	PNA	Phangnga	Andaman	98.2545	8.49083
PNA_Rm_04	PNA	Phangnga	Andaman	98.2953	8.86453
PNA_Rm_05	PNA	Phangnga	Andaman	98.3883	8.92994
PNA_Rm_07	PNA	Phangnga	Andaman	98.58	8.37649
PNA_Rm_08	PNA	Phangnga	Andaman	98.5156	8.43266
PTN_Rm_01	PTN	Pattani	Gulf of Thailand	101.289	6.87763
PTN_Rm_02	PTN	Pattani	Gulf of Thailand	101.29	6.87776
PTN_Rm_03	PTN	Pattani	Gulf of Thailand	101.242	6.89178
PTN_Rm_04	PTN	Pattani	Gulf of Thailand	101.373	6.87343
RNG_Rm_03	RNG	Ranong	Andaman	98.5168	9.59103
RNG_Rm_04	RNG	Ranong	Andaman	98.5167	9.59101
RNG_Rm_05	RNG	Ranong	Andaman	98.4227	9.39601
RNG_Rm_06	RNG	Ranong	Andaman	98.4137	9.39888
RNG_Rm_07	RNG	Ranong	Andaman	98.7105	10.1741
SKA_Rm_01	SKA	Songkhla	Gulf of Thailand	100.57	7.15012
SKA_Rm_02	SKA	Songkhla	Gulf of Thailand	100.568	7.15299
SKA_Rm_03	SKA	Songkhla	Gulf of Thailand	100.57	7.15757
SKA_Rm_04	SKA	Songkhla	Gulf of Thailand	100.587	7.16784
SKA_Rm_05	SKA	Songkhla	Gulf of Thailand	100.585	7.16618
SKM_Rm_01	SKM	Samut Songkhram	Gulf of Thailand	99.9176	13.2877
SKM_Rm_02	SKM	Samut Songkhram	Gulf of Thailand	99.9615	13.335
SKM_Rm_04	SKM	Samut Songkhram	Gulf of Thailand	99.968	13.3322
SKM_Rm_05	SKM	Samut Songkhram	Gulf of Thailand	100.021	13.3643
SKM_Rm_06	SKM	Samut Songkhram	Gulf of Thailand	100.042	13.4014
SKM_Rm_07	SKM	Samut Songkhram	Gulf of Thailand	100.038	13.3898
SKN_Rm_02	SKN	Samut Sakhon	Gulf of Thailand	100.335	13.4877
SKN_Rm_11	SKN	Samut Sakhon	Gulf of Thailand	100.314	13.4929
SNI_Rm_02	SNI	Surat Thani	Gulf of Thailand	99.2867	9.22865
SNI_Rm_03	SNI	Surat Thani	Gulf of Thailand	99.4076	9.20246
SNI_Rm_04	SNI	Surat Thani	Gulf of Thailand	99.1958	9.33542
SNI_Rm_05	SNI	Surat Thani	Gulf of Thailand	99.6921	9.29078
SPK_Rm_01	SPK	Samut Prakan	Gulf of Thailand	100.847	13.4809
SPK_Rm_02	SPK	Samut Prakan	Gulf of Thailand	100.741	13.5006
SPK_Rm_03	SPK	Samut Prakan	Gulf of Thailand	100.678	13.508
SPK_Rm_05	SPK	Samut Prakan	Gulf of Thailand	100.655	13.5162
STN_Rm_02	STN	Satun	Andaman	100.091	6.60745
STN_Rm_03	STN	Satun	Andaman	100.091	6.6074
STN_Rm_04	STN	Satun	Andaman	99.9031	6.74003
STN_Rm_05	STN	Satun	Andaman	99.8622	6.79469
STN_Rm_06	STN	Satun	Andaman	99.6907	6.90911
STN_Rm_07	STN	Satun	Andaman	99.6933	6.89682
STN_Rm_09	STN	Satun	Andaman	99.683	7.01581
TRT_Rm_01	TRT	Trat	Gulf of Thailand	102.791	11.9024
TRT_Rm_02	TRT	Trat	Gulf of Thailand	102.787	11.9016
TRT_Rm_03	TRT	Trat	Gulf of Thailand	102.406	12.1727
TRT_Rm_04	TRT	Trat	Gulf of Thailand	102.511	12.1434
TRT_Rm_05	TRT	Trat	Gulf of Thailand	102.509	12.1399
TRT_Rm_06	TRT	Trat	Gulf of Thailand	102.551	12.2071
TRT_Rm_07	TRT	Trat	Gulf of Thailand	102.567	12.2052
TRT_Rm_08	TRT	Trat	Gulf of Thailand	102.558	12.204

## Sheet: Table _x0009_S2
Table S2. Functional annotations of R. mucronata protein-coding genes
database	Number of genes annotated (% of all predicted genes)
NR	25,308 (88.80%)
swissport	19,450 (68.25%)
GO	18,651 (65.44%)
EC	8,402 (29.48%)
KEGG	4,868 (17.08%)
total predicted gene model	28500

## Sheet: Table S3
Table S3. Gene Ontology (GO) annotation of R. mucronata genes in the assembly
GO	Number of genes	percentage of genes
protein phosphorylation	745	2.61404
regulation of transcription, DNA-templated	649	2.27719
transmembrane transport	468	1.64211
protein ubiquitination	299	1.04912
phosphorylation	291	1.02105
carbohydrate metabolic process	263	0.922807
proteolysis	260	0.912281
translation	236	0.82807
regulation of transcription by RNA polymerase II	189	0.663158
intracellular protein transport	151	0.529825
integral component of membrane	3652	12.814
nucleus	1848	6.48421
cytoplasm	1133	3.97544
membrane	947	3.32281
plasma membrane	623	2.18596
cytosol	431	1.51228
chloroplast	270	0.947368
mitochondrion	259	0.908772
Golgi apparatus	225	0.789474
extracellular region	189	0.663158
ATP binding	1783	6.25614
metal ion binding	977	3.42807
DNA binding	604	2.1193
protein kinase activity	420	1.47368
RNA binding	416	1.45965
DNA-binding transcription factor activity	397	1.39298
zinc ion binding	372	1.30526
protein serine/threonine kinase activity	357	1.25263
hydrolase activity	291	1.02105
oxidoreductase activity	267	0.936842
